# Supplementary material for: Data on social media use related to age, gender and trust constructs of integrity, competence, concern, benevolence and identification
Source: Data Brief. 2018 Mar 21;18:696–9. doi: 10.1016/j.dib.2018.03.065 (PMC5996285; doi:10.1016/j.dib.2018.03.065)
Supplement: Supplementary file 2 — Supplementary material [file mmc2.xlsx]

## Sheet: Sheet1
Dataset	Gender	Age	MSU_status	Facebook	LinkedIn	Googlepluss	Twitter	Youtube	Instagram	Pinterest	Tumblr	Other_SM_TEXT	no_memberSM	e-mail	Hometown	Mobile_Number	Photos_of_you_or_your_family	Politiacal_Views	Relationship_Staus	Sexual_Orientation	Other_information	Time	Trust_B1	Trust_B2	Trust_B3	Trust_B4	Trust_B5	Trust_Integrity1	Trust_Integrity2	Trust_Integrity3	Trust_Integrity4	Trust_Integrity5	Trust_Competence1	Trust_Competence2	Trust_Competence3	Trust_Competence4	Trust_Competence5	Trust_Identification1	Trust_Identification2	Trust_Identification3	Trust_Identification4	Trust_Identification5	Trust_Concern1	Trust_Concern2	Trust_Concern3	Trust_Concern4	Trust_Concern5
2	2	2	4	1	0	0	0	0	1	1	0	Snap chat	0									3	1	1	1	1	1	1	1	1	1	1	1	1	1	1	1	1	1	1	1	1	1	1	1	1	1
2	2	8	6	0	0	0	1	0	0	0	0	Snapchat	0									7	1	1	2	2	2	2	2	2	2	2	2	3	2	3	1	1	3	1	3	1	2	1	3	1	3
2	2	8	0	1	0	1	1	0	0	0	0		0									1	1	1	1	1	1	1	1	1	1	1	1	1	1	1	1	1	1	1	1	1	1	1	1	1	1
2	2	2	3	1	0	0	0	0	1	1	0		0									4	1	1	1	1	1	1	1	1	1	1	1	1	1	1	1	1	1	1	1	1	1	1	1	1	1
2	2	1	1	1	0	1	0	1	1	0	0	weobo	0									4	3	3	3	3	3	3	3	3	3	3	3	3	3	2	2	2	2	2	2	2	4	2	3	2	2
2	1	2	1	1	1	1	0	1	1	0	0	Snapchat	0									1	2	2	2	3	4	3	2	3	2	2	2	2	2	2	2	2	2	1	2	2	2	2	2	2	2
2	2	2	1	1	0	0	0	1	1	0	0	Snapchat	0									3	4	4	4	3	2	3	2	4	3	4	3	3	3	4	2	2	4	3	4	3	4	4	3	4	3
2	2	2	1	1	0	0	0	1	1	0	0	Snapchat	0									3	3	2	2	3	4	4	2	3	2	2	2	3	2	2	2	2	3	3	3	2	2	2	2	2	2
2	2	2	3	1	1	1	0	1	1	1	0		0									1	4	4	3	4	4	4	3	4	4	4	4	4	2	2	2	3	4	4	4	2	3	3	3	3	3
2	2	2	1	1	1	0	0	1	1	0	0		0									3	3	3	2	2	2	2	2	3	3	2	2	3	2	2	2	2	3	2	3	2	3	2	2	2	3
2	2	2	1	1	0	0	0	1	1	0	0		0									1	2	1	2	3	4	3	2	2	2	2	2	3	2	4	1	2	5	2	3	2	4	2	3	2	2
2	2	1	1	1	1	0	1	0	1	0	0		0									1	3	3	2	2	3	3	2	3	2	2	2	2	2	2	2	1	2	1	1	1	2	1	1	1	2
2	2	2	1	1	1	1	0	1	1	0	0	Vk	0									2	4	2	3	4	4	4	4	2	4	4	4	4	2	2	3	2	2	3	1	2	2	2	2	2	1
2	1	2	1	1	0	0	0	0	1	0	0		0									2	2	2	2	2	2	3	2	2	1	3	3	3	2	2	2	3	4	2	3	2	2	2	1	3	1
2	2	2	1	1	1	0	0	1	1	1	0		0									3	2	1	2	3	2	2	2	1	1	2	2	2	1	1	2	1	1	1	1	1	1	1	4	2	1
2	1	2	1	1	0	1	1	1	1	0	0		0									2	4	4	4	5	4	5	4	4	3	3	3	3	3	3	3	3	3	3	3	3	3	3	3	3	3
2	2	2	1	1	0	1	0	1	1	0	0	wechat，weibo	0									2	3	4	3	2	2	3	2	2	2	2	1	3	2	2	1	1	2	3	3	2	3	2	2	2	2
2	2	2	1	1	0	0	0	1	1	1	0		0									4	3	2	2	2	2	2	1	2	3	4	3	3	3	2	2	2	2	2	3	3	2	2	1	3	2
2	2	1	1	1	0	0	1	1	1	1	0		0									3	2	3	4	2	2	2	2	3	2	2	3	3	2	2	2	2	3	3	4	3	3	3	3	2	2
2	2	2	1	1	0	0	0	0	1	0	0		0									3	2	1	2	2	2	1	2	1	1	2	3	2	2	1	1	1	1	1	1	1	1	1	1	1	1
2	2	2	3	1	1	0	0	0	1	0	0		0									2	2	2	4	2	4	2	2	2	2	2	2	2	2	2	2	2	3	4	3	2	2	2	2	2	2
2	1	2	3	1	1	1	1	1	1	0	0		0									2	3	4	4	4	2	2	1	2	3	4	4	2	1	2	2	1	1	1	2	2	2	2	2	4	2
2	1	1	1	1	0	0	0	1	0	1	0		0									5	2	3	2	3	3	2	3	3	2	3	2	2	2	3	2	2	3	4	5	3	3	2	1	3	3
2	2	2	1	1	1	0	1	1	1	1	0		0									1	3	2	4	2	1	2	1	2	2	4	2	2	3	2	2	2	2	2	2	2	1	1	1	1	1
2	2	1	1	1	0	1	1	1	1	0	1	WeChat Weibo	0									3	2	4	4	4	4	4	2	3	3	3	3	3	3	3	3	3	3	3	3	3	3	3	2	3	3
2	2	2	1	1	0	1	1	1	1	1	1		0									2	3	5	5	5	4	5	3	4	3	2	4	3	2	2	5	4	5	5	5	3	3	3	2	3	3
2	2	2	1	1	0	0	0	1	1	1	0	Twitter	0									3	2	2	3	2	2	2	2	2	3	3	3	3	2	2	2	4	4	3	2	3	3	3	1	4	2
2	1	2	1	1	1	0	1	1	0	0	0		0									4	3	3	3	2	2	2	2	3	2	3	1	2	1	3	1	1	2	1	2	1	2	1	2	1	3
2	1	2	1	1	1	1	1	1	0	0	0		0									4	2	3	2	2	2	2	2	2	2	2	2	3	2	3	2	2	3	3	3	2	3	2	1	2	2
2	1	2	1	1	0	0	0	1	1	0	0		0									2	2	2	2	4	2	4	2	4	2	1	2	4	2	2	2	2	4	2	4	3	4	2	2	2	2
2	1	2	1	1	1	0	0	0	1	0	0		0									3	4	2	4	5	4	4	3	3	3	2	4	5	4	5	2	2	2	3	3	4	1	2	1	2	2
2	2	2	1	1	1	0	0	1	1	1	1		0									2	3	4	3	3	4	2	2	3	2	2	2	3	2	2	3	3	3	2	3	3	3	3	2	2	2
2	2	2	1	1	0	1	0	1	1	1	0		0									2	1	2	1	2	2	2	2	2	2	3	3	3	2	2	2	2	2	2	3	3	2	2	3	2	2
2	2	2	1	1	0	1	1	1	1	0	0		0									1	2	4	5	3	2	2	2	2	2	2	2	3	1	3	1	1	2	2	3	1	3	1	2	1	3
2	1	2	1	1	0	0	1	0	0	0	0		0									3	2	4	2	4	4	2	2	2	2	1	1	2	2	2	2	1	2	1	2	1	2	1	1	1	1
2	2	2	1	1	1	0	0	0	1	1	0		0									4	3	3	4	4	3	2	2	2	2	3	2	4	2	3	2	1	3	2	4	2	4	2	4	3	4
2	1	2	1	1	1	0	1	1	1	0	0		0									5	2	2	3	2	2	2	1	2	2	3	2	2	2	1	1	2	2	2	2	1	2	2	1	1	2
2	2	2	3	1	1	0	0	1	1	1	0		0									2	1	2	4	4	2	2	2	2	1	3	2	3	2	3	1	1	3	1	2	2	2	2	1	2	2
2	2	2	1	1	1	0	0	0	1	0	0		0									1	2	2	2	2	2	3	1	3	2	1	1	2	1	2	1	1	2	1	2	1	2	1	1	1	1
2	1	2	1	1	1	0	0	1	0	0	0		0									3	2	2	4	3	2	2	2	2	2	2	2	3	2	2	2	2	3	2	3	2	3	2	2	2	2
2	2	7	7	1	0	0	0	0	0	0	0		0									5	3	2	3	2	2	2	2	2	1	3	2	3	2	3	2	4	2	3	2	3	3	3	3	4	2
2	1	4	3	1	1	0	1	1	0	0	0		0									6	4	4	4	2	2	3	3	4	3	4	2	3	4	3	4	3	3	2	3	2	2	3	2	2	2
2	2	4	7	1	0	1	0	1	1	0	0		0									5	2	2	2	4	4	4	2	2	3	3	2	2	4	5	4	4	5	2	2	3	4	4	4	3	4
2	2	1	1	1	0	0	0	1	1	0	1	Snapchat	0									3	2	3	4	2	2	3	3	2	2	3	2	4	1	1	4	4	4	3	5	4	4	4	3	3	2
2	2	2	1	1	0	0	0	0	1	0	1		0									3	3	4	2	2	4	3	2	2	3	2	2	4	2	4	2	2	4	2	4	2	4	1	4	2	1
2	1	3	7	1	1	1	1	1	1	0	1	Snapchat	0									2	3	3	3	2	2	3	2	2	2	3	2	2	2	4	2	2	4	2	3	2	3	2	3	2	2
2	2	6	7	1	0	0	0	0	1	0	0	Snapchat	0									4	2	2	2	1	1	2	1	1	1	1	1	2	1	2	1	1	2	2	2	1	2	1	1	1	1
2	1	10	7	1	1	1	1	0	0	0	0		0									7	3	2	3	3	3	3	3	3	3	3	3	3	3	3	3	3	1	3	2	2	2	3	2	3	2
2	1	2	1	1	0	0	0	1	0	0	0		0									4	2	3	3	2	3	3	1	2	2	2	2	4	3	4	1	1	4	2	2	2	4	1	2	2	3
2	2	2	7	1	0	0	1	1	1	1	1		0									2	3	4	5	3	3	3	2	4	3	3	3	3	3	2	2	2	2	3	3	3	4	2	2	4	2
2	1	1	1	1	0	0	0	1	0	0	0		0									4	3	2	4	2	3	2	1	2	1	1	2	2	2	2	1	1	4	2	4	1	2	1	1	1	3
2	1	2	1	1	1	0	0	0	1	0	0		0									3	2	3	3	2	3	3	2	3	2	2	2	3	1	3	2	2	3	3	3	2	2	2	2	1	2
2	2	1	1	1	0	0	1	0	1	0	0	Snapchat	0									1	2	2	3	3	3	2	2	3	1	2	3	2	1	3	2	1	2	1	2	1	3	1	3	1	3
2	2	2	1	1	1	1	0	1	1	1	1		0									4	2	3	3	3	3	3	4	4	3	2	2	3	3	3	1	1	3	2	3	2	2	2	2	2	1
2	2	2	1	1	1	1	0	1	1	0	0		0									2	1	2	3	3	3	4	2	2	2	3	3	3	4	3	3	2	2	2	2	3	3	3	3	3	2
2	2	2	1	1	0	0	0	1	1	0	0		0									4	2	2	2	3	4	3	2	3	2	3	2	3	2	2	2	1	2	1	2	2	3	1	1	1	1
2	2	2	1	1	0	0	1	1	1	0	1		0									3	4	3	4	3	2	2	3	4	4	4	4	3	2	2	3	4	3	4	4	3	2	2	2	2	1
2	2	2	1	1	1	1	1	1	1	1	1		0									4	1	1	2	4	5	4	1	4	2	1	4	3	2	1	2	1	2	1	3	1	2	1	1	1	2
2	2	2	7	1	0	1	0	0	1	0	0		0									2	2	2	4	2	2	2	2	3	1	4	4	3	2	3	4	3	3	2	4	3	4	3	2	3	3
2	2	1	1	1	0	1	1	1	1	1	1		0									4	3	4	5	4	4	4	2	2	2	2	4	2	2	1	3	2	1	1	5	3	1	2	1	1	1
2	2	1	1	1	1	1	0	1	1	1	0		0									3	2	1	3	2	1	2	1	3	1	1	1	1	2	2	2	2	2	2	2	1	1	2	2	1	2
2	1	6	7	1	0	1	0	1	1	0	0		0									5	2	2	2	2	2	2	2	3	2	2	2	3	3	3	2	2	3	3	4	2	2	2	3	2	2
2	2	3	7	1	1	1	1	1	1	1	0		0									5	4	4	4	4	3	2	2	2	2	3	2	3	2	2	2	4	2	2	2	2	3	2	2	2	2
2	1	5	7	1	0	0	0	0	1	0	0		0									4	2	1	1	4	4	4	2	4	4	4	4	2	3	2	4	4	3	4	3	4	4	3	3	4	3
2	2	1	1	0	0	1	0	1	0	1	1		0									3	2	2	4	4	3	1	1	1	1	1	2	4	2	2	1	1	3	2	5	2	3	1	3	1	4
2	2	3	7	1	1	0	1	0	0	1	0		0									4	2	4	4	3	2	2	2	3	2	2	3	3	3	2	2	3	3	2	3	2	3	2	2	2	2
2	1	5	3	1	1	0	1	1	0	0	0		0									1	2	2	3	4	4	2	2	4	4	5	4	4	3	2	4	4	3	4	4	5	3	4	2	3	1
2	2	5	7	1	1	1	1	1	1	0	0		0									4	1	2	4	2	2	1	1	1	1	3	2	2	1	2	1	2	2	3	4	2	2	2	2	3	3
2	2	2	1	1	1	1	0	1	1	0	0		0									4	2	2	2	2	2	2	2	2	2	2	2	2	2	1	1	1	1	2	2	2	2	2	2	2	2
2	1	5	7	1	1	0	0	1	0	0	0		0									5	3	2	4	2	3	2	2	3	3	1	1	2	1	2	1	2	3	2	2	1	1	1	2	3	1
2	2	3	7	1	1	1	1	0	1	1	0		0									2	4	2	3	4	5	4	1	4	3	4	4	5	2	1	3	5	2	3	2	4	1	2	1	4	1
2	2	8	7	1	1	0	0	0	0	0	0		0									7	2	1	3	2	2	2	1	2	2	1	1	2	1	2	1	1	2	2	3	1	2	1	1	1	2
2	1	2	1	1	0	1	0	1	1	1	0		0									2	1	2	3	2	2	3	1	2	2	1	2	3	1	1	1	1	2	3	2	1	1	1	1	1	1
2	2	8	7	1	1	0	1	0	1	1	0		0									5	1	1	2	2	1	2	1	2	2	1	1	3	2	3	3	1	3	2	4	2	4	2	1	1	2
2	2	6	7	1	1	0	0	0	1	0	0		0									3	4	4	3	3	3	2	2	2	2	3	3	3	3	3	3	3	3	3	3	3	3	3	3	3	3
2	2	6	7	1	1	0	0	0	1	0	0		0									3	4	4	3	3	2	4	2	3	2	4	3	2	3	3	3	2	4	2	4	2	2	4	3	2	4
2	1	4	7	1	1	0	1	0	1	0	0		0									4	2	2	2	2	3	2	1	3	2	3	2	2	2	1	1	2	3	3	3	2	3	2	1	2	2
2	2	5	7	0	0	0	0	0	0	0	0		1										2	2	4	3	3	3	2	2	3	2	3	2	2	2	3	1	2	1	2	2	2	3	1	3	2
2	1	9	7	1	1	0	0	1	0	0	0		0									7	2	2	2	2	2	3	2	2	2	2	2	2	2	3	2	2	4	3	3	2	3	2	3	2	2
2	1	8	7	1	1	0	0	1	0	0	0		0									3	3	2	3	2	4	2	2	2	2	3	3	4	2	3	2	2	4	3	3	2	2	2	2	1	3
2	1	1	1	1	1	0	1	1	1	0	0		0									2	5	5	5	3	3	4	3	4	2	2	2	4	5	3	2	2	3	1	5	1	3	1	2	2	5
2	2	6	7	1	1	0	1	0	1	1	0		0									5	1	1	2	1	1	2	1	1	1	1	1	1	2	1	1	1	3	2	2	2	3	1	1	1	1
2	2	1	1	1	0	1	1	1	1	1	0		0									3	3	4	4	4	4	3	3	3	2	3	3	3	3	3	3	2	4	2	3	4	3	4	4	3	3
2	2	2	1	1	0	0	0	1	1	0	0		0									2	2	4	3	3	1	2	2	3	3	2	2	2	1	2	3	3	3	1	3	3	3	2	3	3	2
2	1	2	1	1	1	1	0	1	1	0	0		0									3	2	4	4	3	2	4	2	4	2	2	2	3	1	2	1	1	2	1	3	1	1	2	1	2	2
2	2	2	3	1	0	1	0	1	1	0	0		0									1	2	1	2	3	3	2	2	3	2	2	2	3	2	1	1	2	1	1	2	1	3	2	1	2	1
2	2	2	1	1	1	1	1	1	0	1	0	Snapchat aye	0									1	4	2	4	2	2	2	2	2	2	3	2	4	2	3	3	3	3	3	3	3	3	3	3	3	3
2	1	10	7	1	0	0	0	0	0	0	0		0									7	2	2	3	2	2	2	1	2	1	1	1	3	1	2	1	1	2	1	2	1	2	1	1	1	2
2	1	7	7	1	1	0	1	1	1	0	0		0									5	2	2	2	2	2	2	1	2	1	2	1	3	2	3	1	1	2	2	3	1	3	2	2	1	2
2	2	8	7	1	1	1	1	0	1	1	0	slack, whatsup...	0									3	1	1	2	2	1	1	1	1	1	2	1	2	1	2	1	1	2	2	3	2	2	2	2	2	2
2	2	1	1	1	0	0	1	1	1	1	0		0									3	2	2	2	2	2	2	2	2	3	3	3	2	3	2	2	2	3	3	3	3	3	3	3	2	2
2	2	2	1	1	1	0	0	0	0	0	0		0									2	2	2	2	2	3	2	2	3	2	3	2	3	2	2	1	2	2	1	2	2	1	3	2	4	5
2	2	2	3	1	1	1	0	1	1	0	0		0									3	2	2	2	2	2	3	2	2	2	2	4	2	2	2	2	1	2	2	1	3	2	3	2	3	2
2	1	2	3	1	0	0	0	1	0	0	0	Snapchat	0									4	3	3	2	3	2	2	1	2	1	4	2	3	4	3	1	1	4	1	4	2	5	2	2	1	3
2	2	6	7	1	1	0	0	0	1	0	0		0									6	2	2	2	3	3	3	2	2	2	2	2	2	2	2	2	2	2	2	2	2	2	2	2	2	2
2	2	2	1	1	1	1	0	0	1	1	0		0									1	3	4	4	3	3	4	2	2	2	2	2	4	2	4	2	2	3	4	4	3	2	2	4	2	2
2	2	3	3	1	1	0	0	0	0	0	0	Snapchat	0									2	2	2	3	1	1	5	2	4	3	3	3	4	3	3	2	3	3	2	4	4	4	2	2	2	4
2	1	2	1	1	1	1	1	1	1	0	0	WeChat	0									1	3	2	4	4	3	4	1	2	2	3	4	3	2
2	1	5	3	1	1	0	1	0	1	0	0		0									1	1	1	2	2	2	2	1	1	1	1	2	2	2
2	2	3	7	1	1	0	1	0	1	0	0		0									4	3	4	4	5	5	5	3	4	3	2	4	4	3	4	4	2	3	4	4	4	3	4	2	3	3
2	1	1	1	1	1	0	1	1	1	0	0		0									3	1	2	2	1	2	2	2	1	2	3	2	2	1	1	2	1	1	2	2	3	2	2	2	1	2
2	1	10	7	1	0	0	1	1	1	0	0		0									6	2	2	2	2	2	2	2	2	2	2	2	2	2	2	2	2	2	2	2	2	2	2	2	2	2
2	2	1	1	1	1	1	1	1	1	0	0		0									3	2	5	3	4	5	3	4	4	4	4	3	4	3	4	3	3	3	4	4	3	3	3	3	4	3
2	2	1	1	1	1	0	0	0	1	1	0	WeChat	0									3	1	1	2	3	2	2	2	3	2	2	2	3	2	3	2	2	3	2	3	3	4	2	3	2	3
2	2	1	1	1	1	1	1	1	1	1	1		0									3	2	3	4	4	2	3	3	2	2	1	2	2	2	4	1	1	4	1	3	2	3	2	2	1	2
2	1	2	1	1	1	0	1	1	1	0	0	WeChat	0									1	4	2	4	3	3	4	1	1	2	2	2	3	2	3	1	1	4	2	4	2	2	1	3	1	4
2	2	2	1	1	1	1	1	1	1	0	0		0									3	2	2	3	2	2	2	2	2	2	2	2	2	2	2	2	2	2	2	2	2	2	2	2	2	2
2	1	2	1	1	0	1	0	1	1	0	0		0									2	2	2	4	2	4	2	2	2	2	4	1	1	2	3	1	1	4	4	4	2	4	2	2	2	4
2	2	1	1	1	1	0	0	1	1	0	0		0									3	4	5	5	5	2	2	2	2	2	2	4	5	2	5	1	2	5	2	5	2	5	2	1	1	4
2	2	2	1	1	1	1	1	1	1	0	1		0									3	2	2	2	2	3	3	2	3	2	2	2	2	2	3	2	2	3	3	3	2	3	2	2	2	3
2	2	2	1	1	0	1	0	1	1	0	0	snapchat	0									4	2	2	4	2	2	4	2	2	2	2	4	3	2	3	2	2	3	4	4	2	3	2	2	2	4
2	1	5	3	1	1	0	1	0	1	1	0		0									4	2	2	2	3	2	2	2	2	1	2	2	2	2	3	2	2	3	2	2	2	2	2	1	2	1
2	1	1	1	1	1	1	0	1	0	0	0		0									3	3	2	3	3	2	3	3	3	3	3	3	3	3	2	3	3	4	2	4	3	4	3	4	3	2
2	2	8	7	0	0	0	1	1	0	0	0		0									6	2	2	2	2	3	2	2	2	2	1	2	2	2	2	2	2	2	2	2	2	2	2	2	1	2
2	1	5	7	1	1	0	0	1	0	0	0		0									5	3	3	3	4	2	2	2	4	3	3	2	3	2	2	3	2	3	2	3	2	3	3	2	3	2
2	2	2	1	1	1	1	1	1	1	1	0		0									1	2	2	3	3	3	2	2	2	2	2	2	3	3	4	2	3	5	2	5	3	5	1	4	2	5
2	2	6	7	1	1	1	0	1	1	0	0		0									3	1	2	2	2	2	2	2	2	2	2	2	2	2	2	2	2	2	2	2	2	2	2	2	2	2
2	2	6	7	1	1	1	1	1	1	0	0		0									4	2	2	2	2	2	2	2	2	2	1	2	3	2	2	2	2	2	2	2	2	3	2	2	2	2
2	2	6	7	1	1	0	1	0	1	0	0		0									4	2	3	2	3	2	3	1	2	2	2	2	2	2	2	1	2	3	2	2	2	3	2	2	1	2
2	1	3	7	1	1	1	1	1	1	0	0		0									4	4	4	5	2	2	2	2	3	3	1	1	3	1	2	1	1	4	2	3	2	3	1	1	1	2
2	2	5	3	1	1	0	0	0	1	0	0		0									5	2	2	4	4	2	1	1	1	1	2	1	2	1	1	1	2	4	2	2	2	3	2	1	2	4
2	2	8	7	1	1	0	1	1	1	0	0		0									5	4	4	4	3	4	3	2	2	3	5	3	4	3	4	5	5	5	4	4	3	3	2	2	4	5
2	2	1	1	1	1	1	0	0	1	0	0		0									1	2	4	4	2	4	4	2	2	4	4	3	3	2	2	4	1	2	3	4	2	2	2	1	3	2
2	2	2	3	1	1	0	1	0	1	1	0		0									2	5	5	5	4	4	4	2	3	4	2	4	4	2	3	4	3	4	3	3	2	2	2	1	2	1
2	2	1	1	1	0	0	1	0	1	0	0		0									1	3	2	3	3	3	2	2	2	2	3	2	3	2	3	3	3	3	3	3	3	2	2	2	2	2
2	2	2	1	1	0	0	0	0	1	0	0		0									1	2	2	2	2	2	2	1	2	3	3	2	2	2	2	2	2	2	1	2	2	3	2	1	2	1
2	2	2	1	1	1	1	0	1	1	0	0		0									4	2	2	2	2	2	2	2	2	2	2	2	2	2	2	2	2	2	2	2	2	2	2	2	2	2
2	2	1	1	1	0	1	1	1	1	1	1		0									4	2	2	2	3	3	4	2	2	2	2	2	2	2
2	2	7	7	1	1	1	0	0	1	0	0		0									4	2	2	2	1	2	2	1	2	2	1	1	2	2	2	1	2	2	2	2	2
2	2	5	7	1	1	0	1	1	1	1	0		0									5	2	2	4	3	2	2	3	3	3	3	3	3	3
2	2	1	7	1	0	1	0	1	1	1	1		0									1	1	3	3	2	2	3	2	2	1	1	2	3	2	2	1	1	2	1	4	1	2	3	2	1	2
2	2	2	7	1	0	0	1	1	1	0	0	Snapchat	0									2	2	2	2	2	2	1	2	2	2	3	2	2	2	1	2	3	1	3	1	3	1	2	2	3	2
2	2	2	1	1	1	0	0	1	1	0	0		0									1	4	4	2	3	3	5	3	3	2	1	5	4	3	4	4	2	2	1	2	1	5	4	3	2	5
2	2	2	3	1	0	1	1	1	1	0	1		0									1	2	2	4	3	2	4	4	2	2	2	2	2	2	2	2	2	2	2	2	2	2	2	2	2	2
2	2	2	7	1	0	0	0	0	1	0	0		0									3	4	3	4	4	4	2	1	1	1	1	1	2	1	2	1	1	2	1	2	1	2	2	1	1	2
2	2	5	3	1	0	0	1	0	0	0	0		0									4	4	3	4	3	3	3	2	3	3	4	3	4	3	3	3	3	3	3	3	3	3	2	2	4	2
1	1		1	1	0	0	0	1	1	0	0	N	0	1	1	1	1	0	1	0	0	4	3	3	3	3	4	4	4	4	4	4	4	4	4	4	4	4	4	4	4	4	2	2	2	2	2
1	1	2	1	1	0	0	0	0	1	0	0	N	0	1	1	1	1	1	1	1	0	6	4	3	5	3	3	2	4	3	3	3	3	3	3	3	3	3	3	3	3	3	3	3	3	3	3
1	1	7	1	1	0	0	0	0	1	0	0	N	0	1	0	0	0	0	0	0	0	4	3	4	4	4	3	3	2	3	4	4	4	3	4	3	4	4	2	3	4	4	3	4	2	1	1
1	1	2	1	1	0	0	0	1	1	0	0	N	0	0	1	0	1	0	1	1	0	6	4	5	2	2	2	1	3	2	4	3	4	2	4	4	2	3	3	3	4	3	3	3	3	4	4
1	1	2	1	1	0	0	0	1	1	0	0	N	0	1	0	0	1	0	0	0	0	5	3	4	3	3	3	4	4	4	4	3	3	3	4	4	4	4	3	3	3	3	4	3	4	3	5
1	1	2	1	1	0	0	1	1	1	0	0	N	0	1	1	1	1	0	1	0	0	4	3	3	2	2	4	4	5	3	5	2	3	3	4	3	4	4	3	4	3	3	2	4	4	2	3
1	1		1	1	0	0	1	0	1	0	0	N	0	1	1	1	1	0	1	0	Birthdate	5	3	4	2	2	4	4	5	4	4	5	4	3	5	4	5	5	3	5	2	5	5	4	5	5	4
1	1	2	1	1	1	1	1	1	1	0	0	N	0	1	1	0	1	0	1	0	0	4	3	4	4	2	3	4	3	4	4	2	5	4	4	3	3	2	5	4	4	4	4	5	4	4	4
1	1	2	1	1	0	0	1	1	0	0	0	N	0	0	1	1	1	0	0	0	0	5	3	2	2	3	3	3	4	3	4	3	3	3	4	4	3	3	3	4	3	3	3	3	2	3	3
1	1	2	1	1	0	0	1	0	0	0	0	N	0	0	1	0	1	0	1	0	0	4	3	2	3	3	4	4	4	3	4	2	3	3	2	3	2	4	4	3	3	4	4	3	3	2	2
1	1	2	1	1	0	0	1	0	1	0	0	N	0	1	1	0	1	0	1	1	0	7	4	5	5	5	4	5	5	4	5	5	5	4	4	4	5	5	4	4	4	5	5	4	5	5	5
1	1	2	1	0	0	0	0	0	0	0	0	Reddit	0	0	0	0	0	0	0	0	Does0't post perso0al i0formatio0	3	3	4	3	4	4	1	3	4	3	3	2	2	4	4	4	4	3	4	2	4	4	4	4	4	3
1	1	2	1	1	0	0	0	1	0	0	0	N	0	1	1	0	1	0	1	1	0	4	1	2	2	3	3	4	4	4	4	5	4	3	5	4	4	5	4	5	1	5	1		5	5	3
1	1	3	1	1	0	0	0	1	0	0	0	N	0	1	1	0	1	0	0	0	0	4	4	4	4	3	3	3	4	3	4	3	3	3	4	3	4	4	3	4	2	4	2	4	3	4	3
1	1	2	1	1	0	0	0	1	0	0	0	N	0	0	1	0	1	0	0	0	0	1	4	1	2	4	4	3	4	3	4	3	3	3	4	4	4	4	3	4	2	3	3	3	4	3	4
1	1	2	1	1	0	1	1	1	1	0	0	N	0	1	1	1	1	1	1	1	0	4	2	2	3	2	2	5	5	4	4	3	4	2	4	3	3	3	2	4	2	4	2	4	3	3	2
1	1	2	1	1	0	1	1	1	0	0	0	N	0	1	1	0	1	0	1	1	0	7	1	2	2	4	3	4	4	3	4	3	3	3	3	3	4	4	4	3	3	4	4	4	4	4	4
1	1		1	1	1	0	0	1	0	1	0	StumbleUpon	0	1	1	0	1	1	1	0	0	4	3	4	3	3	4	2	3	3	3	3	3	2	4	3	4	4	4	4	2	5	3	3	4	5	4
1	1	2	1	1	0	1	1	1	1	1	0	Snapchat	0	1	1	0	0	0	1	1	0	4	5	4	3	2	3	3	2	3	2	2	3	3	2	2	2	2	2	4	3	1	2	2	1	3	2
1	1	2	1	1	0	1	1	1	1	1	0	StumbleUpon	0	1	1	1	1	0	1	1	0	6	4	3	3	4	4	4	4	4	4	4	4	4	5	4	4	5	4	5	4	4	5	5	4	5	5
1	1	3	1	1	1	0	1	1	1	0	0	N	0	0	1	0	1	0	0	0	0	6	3	3	2	4	2	4	4	3	4	2	3	3	4	2	1	5	4	1	1	4	4	4	5	3	4
1	1	2	1	1	0	0	1	0	0	0	0	N	0	1	1	0	0	0	0	0	0	6	4	4	3	3	4	3	4	3	4	4	4	2	4	3	4	4	2	4	3	4	2	4	4	4	3
1	1	2	1	1	1	0	1	0	0	1	0	N	0	0	1	0	1	1	1	0	0	1	4	2	2	3	2	4	4	3	3	4	4	4	4	4	5	4	4	3	3	4	4	3	4	4	5
1	1	2	1	0	1	0	0	0	0	0	0	N	0	0	0	0	0	0	1	0	0	3	3	1	2	1	1	1	1	1	1	1	1	3	4	4	1	1	1	3	1	5	5	1	5	1	1
1	1	2	1	1	1	1	1	1	0	0	0	N	0	1	1	1	1	1	1	1	Religious affiliatio0	2	5	4	2	2	2	1	3	4	2	1	1	1	1	1	1	4	1	1	1	3	3	1	1	1	1
1	1	2	1	1	0	0	1	1	0	0	0	N	0	1	1	0	1	0	1	0	0	4	4	4	3	3	4	3	4	4	4	3	4	4	3	3	4	4	3	4	3	4	4	4	4	4	4
1	1	2	1	1	0	0	1	0	1	0	0	N	0	1	1	0	1	0	0	0	0	6	4	3	3	3	4	4	4	2	3	3	4	3	4	5	4	4	5	3	4	3	5	3	4	3	4
1	1	6	1	1	0	0	1	0	0	0	0	N	0	1	1	0	1	0	1	0	0	5	5	5	5	4	5	5	5	5	5	4	5	4	5	4	5	4	3	4	3	5	3	5	5	5	4
1	1	2	1	1	0	0	0	0	0	0	0	N	0	0	1	0	1	0	0	0	0	3	3	4	4	2	2	2	4	4	4	2	2	2	2	4	2	2	4	2	3	2	2	2	4	2	4
1	1	2	1	1	0	0	1	0	1	0	0	N	0	1	1	0	1	0	0	0	0	4	3	3	2	2	2	3	3	3	3	3	3	2	4	2	3	4	3	3	3	3	3	3	3	4	3
1	1	2	1	1	0	0	1	0	1	0	0	N	0	1	1	0	1	0	0	0	0	4	4	3	3	4	3	4	4	4	4	3	3	3	3	3	4	3	3	3	3	4	3	4	4	3	4
1	1	6	1	0	1	1	0	0	0	0	0	N	0	1	0	0	1	0	1	0	0	2	4	4	3	4	3	3	4	3	3	4	5	3	4	4	5	4	3	3	2	4	3	4	5	5	5
1	1	2	1	1	0	1	0	1	0	0	0	VK.com	0	1	1	0	1	0	0	0	0	4	4	3	4	4	3	4	2	3	3	4	4	3	4	3	4	4	2	4	3	4	3	4	3	4	3
1	1	2	1	0	0	0	0	0	0	0	0	N	1	0	0	0	0	0	0	0	0	0	4	4	4	3	4	4	4	4	4	5	4	3	4	3	5	5	4	4	1	4	2	4	4	5	2
1	1	2	1	1	0	0	0	0	0	0	0	N	0	1	1	0	0	0	1	0	0	3	4	3	2	2	3	3	5	3	4	3	3	2	4	3	4	4	3	3	3	4	2	3	4	5	4
1	1	2	1	1	0	0	0	1	0	0	0	N	0	0	1	0	1	0	1	1	0	3	3	4	2	2	2	3	4	2	3	4	4	2	4	3	5	3	1	4	2	4	3	3	4	4	2
1	1	8	7	1	0	0	1	1	1	1	0	N	0	1	0	0	1	0	0	0	0	3	4	4	5	3	4	4	5	4	4	5	4	4	5	5	5	4	4	4	3	4	3	4	4	5	4
1	1	10	7	0	0	0	0	0	0	0	0	N	1	0	0	0	0	0	0	0	0	0	4	4	4	4	4	4	4	4	4	4	4	4	4	4	4	4	4	4	4	5	5	5	5	5	5
1	1	6	7	1	1	1	0	1	0	0	0	N	0	1	0	0	1	0	0	0	0	2	3	3	4	3	4	4	4	4	4	4	4	3	4	3	4	4	2	4	3	5	4	5	5	4	3
1	1	10	7	1	1	1	1	1	0	1	0	Circle	0	1	1	0	1	1	1	0	1	6	5	4	5	5	5	5	5	5	5	5	5	5	5	5	5	5	5	5	5	3	3	5	5	5	5
1	1	10	7	0	0	0	0	1	0	0	0	N	0	1	0	0	0	0	0	0	0	2	2	3	4	4	3	3	4	4	3	3	3	2	2	2	3	3	2	4	2	4	2	4	4	4	3
1	1	8	7	0	0	0	0	0	0	0	0	N	1	0	0	0	0	0	0	0	0	0	2	2	2	3	3	3	3	2	3	4	4	3	4	3	5	5	2	4	2	4	3	5	3	4	3
1	1	10	7	1	1	0	1	0	0	0	0	Professional Related	0	0	0	0	0	0	0	0	Depe0ds o0 the site, varies greatl1	2	4	4	4	4	4	3	4	4	4	4	4	3	3	3	4	4	3	3	3	4	3	4	4	3	4
1	1	2	1	1	0	1	1	1	1	0	0	N	0	1	1	1	1	0	1	1	0	7	4	4	3	2	4	5	5	4	5	4	2	4	3	4	4	2	5	5	5	4	5	5	4	5	5
1	2		7	1	1	1	0	1	0	0	0	N	0	1	1	1	1	0	0	0	0	4	3	3	4	3	2	2	3	2	2	4	4	4	4	4	4	4	1	2	3	4	4	1	4	2	4
1	2	2	1	1	0	1	1	1	1	1	0	Snapchat	0	0	1	0	1	0	1	1	0	4	3	4	4	3	3	4	4	3	3	5	4	3	4	4	4	5	4	4	3	4	3	1	1	1	2
1	2	2	1	1	0	0	1	0	1	1	0	N	0	1	1	0	1	0	1	1	0	7	4	3	4	3	4	3	4	4	3	4	4	4	4	3	3	2	4	2	3	2	3	3	3	3	4
1	2	2	1	0	0	0	0	1	0	0	0	N	0	1	0	1	0	0	0	0	0	0	3	4	3	3	4	3	4	3	3	3	4	3	4	4	3	4	3	3	3	4	3	3	4	4	4
1	2	2	1	1	1	0	1	1	1	1	0	N	0	1	1	0	1	0	1	1	0	4	4	4	3	3	2	2	3	3	3	3	3	3	4	4	4	5	5	3	3	3	4	2	4	3	4
1	2	2	1	1	0	0	1	1	1	1	1	Snapchat	0	0	1	1	1	0	1	1	0	6	4	2	2	2	3	3	4	3	4	2	3	4	4	4	2	2	5	2	4	3	5	3	5	2	4
1	2	2	1	1	0	0	1	0	1	0	0	N	0	1	1	1	1	1	1	0	0	5	4	4	4	2	3	3	4	2	3	4	3	3	3	4	3	3	4	4	4	3	3	3	4	2	5
1	2	2	1	1	0	0	0	1	0	0	0	N	0	1	1	0	1	0	0	0	0	5	1	2	4	3	4	3	4	3	3	2	2	3	4	5	4	4	5	3	4	4	5	3	5	4	4
1	2	2	1	1	0	1	0	1	0	1	0	N	0	0	1	0	1	0	1	0	0	4	4	4	3	3	4	3	4	4	3	3	3	3	4	3	4	3	4	3	4	3	3	4	4	4	3
1	2	1	1	1	0	0	1	0	0	1	0	N	0	1	1	0	1	0	1	1	0	4	5	4	3	5	5	2	4	4	4	1	2	2	5	5	2	3	5	3	4	3	4	4	5	4	5
1	2	2	1	1	0	0	0	0	1	1	0	N	0	0	1	0	1	0	1	1	0	5	4	4	3	3	4	3	4	3	4	5	4	3	4	3	4	5	2	4	3	4	4	4	5	5	4
1	2	2	1	1	0	0	1	0	1	1	0	N	0	1	1	0	1	0	1	0	0	6	4	4	3	4	4	5	4	3	4	3	4	3	5	4	4	5	3	3	3	3	3	4	3	4	4
1	2	2	1	1	1	1	0	1	0	1	0	N	0	0	1	0	1	0	1	0	0	6	4	5	3	4	4	3	4	3	3	2	4	3	3	4	4	1	5	3	2	4	4	4	5	4	5
1	2	2	1	1	1	0	1	1	1	0	0	N	0	1	1	0	1	0	0	0	0	5	3	4	3	2	3	4	4	3	3	3	3	4	4	4	3	4	4	4	3	4	4	4	3	4	5
1	2	2	1	1	0	0	0	0	0	1	0	N	0	1	1	0	1	0	1	0	0	4	4	4	2	4	2	2	3	3	4	4	4	4	5	3	4	3	2	4	2	4	3	4	3	4	2
1	2	2	1	1	1	1	0	1	1	0	0	N	0	1	1	1	1	0	1	0	0	3	4	3	4	3	2	4	2	2	2	2	2	3	2	4	4	1	4	1	3	1	3	1	4	1	4
1	2	2	1	1	0	0	0	0	0	1	0	N	0	0	1	0	1	0	1	1	0	7	4	4	4	4	4	3	5	4	4	4	4	4	5	5	4	3	3	2	3	5	4	3	3	5	5
1	2	2	1	1	0	0	1	0	1	1	1	N	0	0	1	0	1	0	0	1	0	6	4	5	4	4	3	3	4	4	4	4	4	4	5	5	5	5	4	3	3	3	4	5	5	4	5
1	2	1	1	1	0	0	0	0	0	0	0	N	0	1	1	0	1	0	0	1	0	7	5	5	4	4	3	4	4	4	3	3	3	4	3	4	3	3	4	2	4	3	5	3	4	3	5
1	2	2	1	1	0	0	0	0	0	0	0	N	0	0	1	0	1	0	1	1	0	4	4	4	2	4	2	3	4	3	3	3	3	4	4	4	3	4	4	4	4	3	3	3	4	4	3
1	2	2	1	1	0	0	1	1	1	1	0	N	0	0	1	0	1	0	1	1	0	6	3	3	4	3	3	3	4	4	4	4	4	4	3	3	4	4	4	4	4	3	4	4	4	4	4
1	2	2	1	1	0	0	0	1	1	1	0	N	0	0	1	0	1	1	1	0	0	3	4	4	4	3	4	4	5	4	4	4	4	4	4	5	5	4	5	4	5	3	4	4	5	4	4
1	2	7	7	1	1	0	0	0	0	1	1	N	0	0	1	0	1	0	1	0	0	3	4	4	4	3	4	4	4	4	4	5	5	4	4	4	5	5	3	4	3	4	3	4	5	4	5
1	2	10	7	1	1	0	0	0	0	0	0	N	0	0	1	0	0	0	0	0	0	3	5	5	4	4	4	4	5	4	4	4	4	4	5	5	5	4	4	3	3	3	3	3	4	3	3
1	2		7	1	1	1	1	1	1	1	0	N	0	0	1	0	0	0	1	0	0	4	5	5	4	4	4	5	4	4	4	4	4	4	3	3	4	4	3	4	3	4	4	4	4	3	4
1	2	2		1	0	0	1	1	0	1	0	N	0	1	1	0	1	1	1	0	0	6	4	4	4	3	3	4	4	4	3	2	3	2	3	2	3	3	3	4	3	2	3	3	3	2	3
1	2	10	7	1	1	1	1	0	0	0	0	N	0	0	1	0	1	0	1	0	0	3	4	4	4	4	4	4	5	5	5	4	5	3	4	2	5	4	2	4	2	4	2	5	5	5	4
1	2	10	7	0	0	0	0	0	0	0	0	N	1	0	0	0	0	0	0	0	0	0	5	5	4	4	5	4	5	4	4	4	4	3	4	3	4	4	3	4	4	3	3	4	4	4	5
1	2	5	7	1	0	0	0	0	0	1	0	N	0	1	0	0	1	0	0	0	0	4	5	4	5	4	4	3	4	3	3	2	3	3	4	4	4	4	4	4	2	4	3	3	5	4	4
1	2	8	7	1	0	0	0	0	0	0	0	N	0	0	0	0	0	0	0	0	Puts 0o i0formatio0 up	1	5	4	5	4	4	5	5	5	4	5	4	4	4	4	5	5	5	4	3	4	3	5	5	5	5
1	2	10	7	1	0	0	0	0	0	0	0	N	0	1	1	0	1	0	0	0	0	1	4	4	4	4	4	4	4	4	4	4	4	3	4	3	4	4	3	4	3	4	3	4	4	4	4
1	2	4	7	1	0	0	0	0	1	1	0	N	0	1	1	0	1	1	1	0	0	4	4	4	2	2	2	2	4	2	2	2	3	2	4	4	2	3	2	1	1	3	3	2	2	4	3
1	2	3	7	1	1	1	1	1	1	1	0	N	0	1	0	0	1	0	0	0	0	4	2	2	1	3	4	3	4	3	3	3	4	3	4	2	5	4	2	5	2	4	2	4	2	4	3
1	2	3	7	1	0	1	1	0	0	1	0	N	0	0	0	0	1	0	1	0	0	3	3	4	2	3	4	4	4	4	3	2	4	2	5	4	4	4	4	3	3	4	4	4	4	3	4
